# Supplementary material for: Comparing the diagnostic accuracy of pre-operative genetic testing for thyroid cancer on fine needle aspiration cytology specimens: a systematic review and meta-analysis of diagnostic accuracy
Source: Discov Oncol. 2025 Oct 2;16:1797. doi: 10.1007/s12672-025-03676-9 (PMC12491129; doi:10.1007/s12672-025-03676-9)
Supplement: Supplementary file 1 — Supplementary Material 1 [file 12672_2025_3676_MOESM1_ESM.xlsx]

## Sheet: Sheet1
writer	Title	year	population age（± SD）	Cytotyping	Number of thyroid nodules	Number of FNAs	NIFTP counts as malignant	country	Study type	Types of Genetic Testing	sample type	TP	FP	TN	FN	Sensitity	Specificity
Y. Zhou, X	Performance of multigene testing in cytologically indeterminate thyroid nodules and molecular risk stratification	2023	NA	Bethesda III	77	NA	NA	China	Retrospective	PCR	puncture sample	69	2	5	1	0.9857	0.7143
				Bethesda IV	42	NA	NA	China	Retrospective	PCR	puncture sample	27	3	11	1	0.9643	0.7857
				Bethesda V	410	NA	NA	China	Retrospective	PCR	Puncture sample	394	0	7	9	0.977	1
				Bethesda III, IV and V	529	NA	NA	China	Retrospective	PCR	puncture sample	490	5	23	11	0.978	0.8214
Huan Zhao	Risk Stratification Study of Indeterminate Thyroid Nodules with a next-generation Sequencing Assay with Residual ThinPrep® Materia	2020	49 (13)	Bethesda III, IV	36	NA	YES	China	Retrospective	NGS	puncture sample	18	3	8	7	0.72	0.727
				Bethesda III, IV	36	NA	NO	China	Retrospective	NGS	puncture sample	16	5	8	7	0.696	0.615
Chong‐Ke Zhao	BRAFV600E mutation analysis in fine‐needle aspiration cytology specimens for diagnosis of thyroid nodules: The influence of false-positive and false-negative results	2019	NA	Bethesda III	57	NA	NA	China	Porspective	ARMS‐qPCR	puncture sample	25	1	25	6	0.806	0.962
			NA	Bethesda V	46	NA	NA	China	Porspective	ARMS‐qPCR	puncture sample	33	1	6	6	0.846	0.857
Lin Zhang	Performance of Afirma genomic sequencing classifier vs gene expression classifier in Bethesda category III thyroid nodules: An institutional experience	2021	NA	Bethesda III	65	NA	NO	America	Retrospective	GEC	puncture sample	6	45	14	0	1	0.237
			NA	Bethesda III	33	NA	NO	America	Retrospective	GSC	puncture sample	9	20	14	0	1	0.412
M. Zafereo, B.	A Thyroid Genetic Classifier Correctly Predicts Benign Nodules with Indeterminate Cytology: Two Independent, Multicenter, Prospective Validation Trials	2020	NA	Bethesda III, IV. TGCT-1	155	NA	YES	Chile	Porspective	qPCR	puncture sample	37	13	101	4	0.9024	0.886	Multi-center
				Bethesda III, IV TGCT-2	115	NA	YES	Chile	Porspective	qPCR	puncture sample	41	9	61	4	0.911	0.871	Multi-center
Zhongbo Yang	Performance of afirma gene sequencing classifier versus gene expression classifier in thyroid nodules with indeterminate cytology	2021	NA	Bethesda III, IV	23	NA	YES	America	Retrospective	GEC	puncture sample	8	9	3	3	0.728	0.25
					23	NA	YES		Retrospective	GSC	puncture sample	9	5	9	0	1	0.643
Huixiong Xu,	High Diagnostic Accuracy of Epigenetic Imprinting Biomarkers in Thyroid Nodules	2023	NA	Bethesda III	51	NA	absence	China	Porspective	QCIGISH	puncture sample	35	1	15	0	1	0.938
				Bethesda IV	30	NA	absence	China	Porspective	QCIGISH	puncture sample	21	1	8	0	1	0.889
				Bethesda V	22	NA	absence	China	Porspective	QCIGISH	puncture sample	31	0	1	0	1	1
Ann E. Walts	A retrospective analysis of the performance of the RosettaGX® Reveal™ thyroid miRNA and the Afirma Gene Expression Classifiers in a cohort of cytologically indeterminate thyroid nodules	2018	NA	Bethesda III, IV and V	81	NA	NO	America	Retrospective	GEC	puncture sample	17	57	6	1	0.944	0.095
				Bethesda III, IV and V	81	NA	YES	America	Retrospective	GEC	puncture sample	23	51	5	2	0.92	0.0892
					81	NA	NO	America	Retrospective	RosettaGX®	puncture sample	14	25	38	4	0.778	0.603
					81	NA	YES	America	Retrospective	RosettaGX®	puncture sample	18	25	38	4	0.818	0.603
Divya Vishwanath,	Development of a Low-cost NGS Test for the Evaluation of Thyroid Nodules	2022	NA	Bethesda III, IV and V	12	NA	absence	India	Porspective	NGS	puncture sample	7	0	4	1	0.875	1
Norma Tolaba 1	Testing of mutations on thyroid nodules with indeterminate cytology: A prospective study of 112 patients in Argentina	2022	NA	Bethesda III	24	NA	absence	Argentina	Porspective	PCR	puncture sample	6	3	13	2	0.75	0.8125
				Bethesda IV	34	NA	absence	Argentina	Porspective	PCR	puncture sample	6	7	20	1	0.857	0.741
David L. Steward,	Performance of a Multigene Genomic Classifier in Thyroid Nodules With Indeterminate Cytology	2019	NA	Bethesda III	154	NA	YES	America	Porspective	ThyroSeq v3	puncture sample	32	18	101	3	0.914	0.849	Multi-center
				Bethesda IV	93	NA	YES	America	Porspective	ThyroSeq v3	puncture sample	32	15	45	1	0.97	0.75	Multi-center
				Bethesda III, IV	247	NA	YES	America	Porspective	ThyroSeq v3	puncture sample	64	33	146	4	0.941	0.816	Multi-center
				Bethesda III, IV and V	257	NA	YES	America	Porspective	ThyroSeq v3	puncture sample	71	34	147	5	0.934	0.812	Multi-center
Aida Taye	Clinical performance of a next-generation sequencing assay (ThyroSeq v2) in the evaluation of indeterminate thyroid nodules	2018	NA	Bethesda III, IV	61	NA	NO	America	Retrospective	ThyroSeq v2	puncture sample	8	29	23	1	0.889	0.442
Guy Talmor	Association of patient characteristics, ultrasound features, and molecular testing with malignancy risk in Bethesda III–V thyroid nodules	2022	NA	Bethesda III, IV and V	37	NA	NO	America	Retrospective	GEC	puncture sample	15	15	6	1	0.938	0.286
Youley Tjendra	Probability of malignancy and molecular alterations asdetermined by ThyroSeq v3 genomic classifier in BethesdaCategory IV	2023	NA	Bethesda IV	48	NA	YES	America	Retrospective	ThyroSeq v3	puncture sample	16	18	11	3	0.842	0.379
John M. Skaugen,	Performance of a Multigene Genomic Classifier in Thyroid Nodules with Suspicious for Malignancy Cytology	2022	NA	Bethesda V	128	NA	YES	America	Retrospective	ThyroSeq v3	puncture sample	95	5	17	11	0.896	0.772
Marialuisa Sponziello	Performance of a dual-component molecular assay in cytologically indeterminate thyroid nodules	2020	NA	Bethesda III, IV	40	NA	YES	Rome,	Retrospective	NGS	puncture sample	8	6	25	1	0.889	0.806
					40	NA	YES	Rome,	Retrospective	dPCR	puncture sample	7	2	21	2	0.778	0.913
					40	NA	YES	Rome,	Retrospective	NGS + dPCR	puncture sample	9	8	23	0	1	0.742
Yuntao Song,	Utility of a multigene testing for preoperative evaluation of indeterminate thyroid nodules: A prospective blinded single center study in China	2020	NA	Bethesda III, IV	84	NA	NO	China	Porspective	NGS	puncture sample	24	10	41	9	0.727	0.804
					84	NA	YES	China	Porspective	NGS	puncture sample	24	10	37	13	0.649	0.787
				Bethesda III	56	NA	NO	China	Porspective	NGS	puncture sample	22	5	24	5	0.815	0.826
					56	NA	YES	China	Porspective	NGS	puncture sample	22	5	23	6	0.786	0.821
				Bethesda IV	28	NA	NO	China	Porspective	NGS	puncture sample	2	5	17	4	0.333	0.773
					28	NA	YES	China	Porspective	NGS	puncture sample	2	5	14	7	0.222	0.737
Hatice Seneldir	Diagnostic accuracy of molecular testing with threemolecular markers on thyroid fine-needle aspirationcytology with abnormal category	2020	NA	Bethesda III	13	NA	YES	Turkey	Retrospective	PCR	puncture sample	3	1	5	4	0.429	0.833
				Bethesda III	13	NA	NO	Turkey	Retrospective	PCR	puncture sample	3	1	8	1	0.75	0.889
				Bethesda IV	24	NA	YES	Turkey	Retrospective	PCR	puncture sample	10	1	3	10	0.5	0.75
				Bethesda IV	24	NA	NO	Turkey	Retrospective	PCR	puncture sample	8	3	7	6	0.571	0.636
				Bethesda V	13	NA	YES	Turkey	Retrospective	PCR	puncture sample	9	0	1	3	0.75	1
				Bethesda V	13	NA	NO	Turkey	Retrospective	PCR	puncture sample	9	0	2	2	0.818	1
Marcos Tadeu dos Santos,	Molecular Classification of Thyroid Nodules with Indeterminate Cytology: Development and Validation of a Highly Sensitive and Specific New miRNA-Based Classifier Test Using Fine-Needle Aspiration Smear Slides	2018	NA	Bethesda III	18	NA	YES	Brazil.	Retrospective	mir-THYpe	puncture sample	1	3	14	0	1	0.824
				Bethesda IV	45	NA	YES	Brazil.	Retrospective	mir-THYpe	puncture sample	5	8	31	1	0.833	0.795
				Bethesda V	32	NA	YES	Brazil.	Retrospective	mir-THYpe	puncture sample	29	0	2	1	0.967	1
Vicente T. San Martin	Real World Comparison of Afirma GEC and GSC for the Assessment of Cytologically Indeterminate Thyroid Nodules	2019	NA	Bethesda III, IV	85	NA	absence	America	Retrospective	GEC	puncture sample	32	48	4	1	0.97	0.077
				Bethesda III, IV	42	NA	absence	America	Retrospective	GSC	puncture sample	29	5	5	3	0.906	0.5
Min Ren,	Diagnostic performance of next-generation sequencing and genetic profiling in thyroid nodules from a single center in China	2022	NA	Bethesda III, IV	58	NA	absence	China	Retrospective	NGS	puncture sample	38	2	8	10	0.792	0.8
Wenjing Qi	Effect of BRAF V600E mutation detection of fine-needle aspiration biopsy on diagnosis and treatment guidance of papillary thyroid carcinoma	2020	NA	Bethesda III, IV and V	60	NA	NA	China	Retrospective	PCR	puncture sample	48	0	2	10	0.828	1
Warut Pongsapich,	BRAF mutation in cytologically indeterminate thyroid nodules: after reclassification of a variant thyroid carcinoma	2019	NA	Bethesda III	60	NA	NA	Thailand	Porspective	pCR	puncture sample	2	0	48	10	0.167	1
Preethi Polavarapu,	Comparison of Afirma GEC and GSC to Nodules Without Molecular Testing in Cytologically Indeterminate Thyroid Nodules	2021	NA	Bethesda III, IV	40	NA	NA	America	Retrospective	GEC	Puncture sample	8	22	10	0	1	0.313
				Bethesda III, IV	47	NA	NA	America	Retrospective	GSC	puncture sample	17	24	5	1	0.944	0.172
Adhitya Bayu Perdana,	Clinical Utility of BRAF, NRAS, and TERT Promoter Mutation in Preoperative Thyroid Fine-Needle Aspiration Biopsy: A Diagnostic Study From Dharmais Cancer Hospital	2020	NA	Bethesda III, IV and V	13	NA	NA	Indonesia.	Porspective	PCR	puncture sample	2	0	2	9	0.182	1
					13	NA	NA	Indonesia.	Porspective	PCR	puncture sample	1	0	2	10	0.091	1
					13	NA	NA	Indonesia.	Porspective	PCR	puncture sample	1	0	2	10	0.091	1
					13	NA	NA	Indonesia.	Porspective	PCR	puncture sample	3	0	2	8	0.273	1
Kepal N. Patel,	Performance of a Genomic Sequencing Classifier for the Preoperative Diagnosis of Cytologically Indeterminate Thyroid Nodules	2018	NA	Bethesda III	114	NA	YES	America	Porspective	GSC	puncture sample	26	25	61	2	0.929	0.709
				Bethesda IV	76	NA	YES	America	Porspective	GSC	puncture sample	15	21	38	2	0.882	0.664
				Bethesda V	23	NA	YES	America	Porspective	GSC	puncture sample	13	5	5	0	1	0.5
				Bethesda III, IV	190	NA	YES	America	Porspective	GSC	puncture sample	41	46	99	0.04	91.1%%	0.683
Kristen L. Partyka	Risk of malignancy and neoplasia predicted by three molecular testing platforms in indeterminate thyroid nodules on fine_x0002_needle aspiration	2019	NA	Bethesda III, IV and V	37	NA	NO	Indiana	Retrospective	GEC/GSC	puncture sample	7	27	3	0	1	0.1
				Bethesda III, IV and V	21	NA	NO	Indiana	Retrospective	RosettaGX Reveal	puncture sample	6	5	9	1	0.857	0.643
				Bethesda III, IV and V	15	NA	NO	Indiana	Retrospective	ThyGenX/ThyraMIR	puncture sample	4	5	6	0	1	0.545
Michiya Nishino,	Repeat Fine Needle Aspiration Cytology Refines the Selection of Thyroid Nodules for Afirma Gene Expression Classifier Testing	2021	NA	Bethesda III, IV	143	1	YES	Israel	Retrospective	GEC	puncture sample	35	80	25	3	0.921	0.238
					75	2	YES	Israel	Retrospective	GEC	puncture sample	23	38	12	2	0.92	0.24
Andrea R. Marcadis,	Inter-institutional variation in predictive value of the ThyroSeq v2 genomic classifier for cytologically indeterminate thyroid nodules	2018	51(15)	Bethesda III, IV	98	NA	YES	America	Retrospective	ThyroSeq v2	Puncture sample	62	12	19	2	0.925	0.613	Multi-center（MSKCC）
				Bethesda III, IV			NO	America	Retrospective	ThyroSeq v2	puncture sample	32	42	21	3	0.914	0.333	Multi-center（MSKCC）
			56(11)	Bethesda III, IV	102	NA	YES	America	Retrospective	ThyroSeq v2	puncture sample	16	17	60	9	0.64	0.779	Multi-center（MCC）
				Bethesda III, IV			NO	America	Retrospective	ThyroSeq v2	puncture sample	11	22	65	4	0.733	0.747	Multi-center（MCC）
			42(17)	Bethesda III, IV	13	NA	YES	America	Retrospective	ThyroSeq v2	puncture sample	4	7	2	0	1	0.222	Multi-center(CSMC)
				Bethesda III, IV			NO	America	Retrospective	ThyroSeq v2	puncture sample	3	8	2	0	1	0.2	Multi-center（CSMC)
			52(15)	Bethesda III, IV	60	NA	YES	America	Retrospective	ThyroSeq v2	puncture sample	10	27	21	2	0.833	0.4375	Multi-center(MSHS)
				Bethesda III, IV			NO	America	Retrospective	ThyroSeq v2	puncture sample	8	29	22	1	0.889	0.431	Multi-center(MSHS)
Mark A. Lupo,	Multiplatform molecular test performance in indeterminate thyroid nodules	2020	NA	Bethesda III, IV and V	197	NA	YES	America	Retrospective	ThyGeNEXT	puncture sample	50	40	87	20	0.714	0.685	Multi-center
				Bethesda III	92	NA	YES	America	Retrospective	ThyGeNEXT/ ThyraMIR	puncture sample	32	22	37	1	0.97	0.627	Multi-center
				Bethesda IV	86	NA	YES	America	Retrospective	ThyGeNEXT/ ThyraMIR	puncture sample	18	25	40	3	0.857	0.615	Multi-center
				Bethesda III, IV	178	NA	YES	America	Retrospective	ThyGeNEXT/ ThyraMIR	puncture sample	50	47	77	4	0.926	0.621	Multi-center
Masha J. Livhits,	Effectiveness of Molecular Testing Techniques for Diagnosis of Indeterminate Thyroid Nodules	2021	NA	Bethesda III, IV	70	NA	NO	America	Porspective	GEC	puncture sample	21	37	12	0	1	0.245
					60	NA	NO	America	Porspective	ThyroSeq v3	puncture sample	20	29	10	1	0.952	0.256
Masha J. Livhits,	Gene Expression Classifier vs Targeted Next-Generation Sequencing in the Management of Indeterminate Thyroid Nodules	2018	NA	Bethesda III, IV and V	29	NA	YES	America	Porspective	GEC	puncture sample	10	16	3	0	1	0.158
					23	NA	YES	America	Porspective	ThyroSeq v2	puncture sample	8	6	9	0	1	0.6
Yu Lin	The value of Korean, American, and Chinese ultrasound risk stratification systems combined with BRAF(V600E) mutation for detecting papillary thyroid carcinoma in cytologically indeterminate thyroid nodules	2023	NA	Bethesda III, IV and V	384	NA	YES	China	Retrospective	PCR	puncture sample	184	2	97	201	0.478	0.98
				Bethesda III	147	NA	YES	China	Retrospective	PCR	puncture sample	48	1	47	51	0.485	0.979
				Bethesda IV	76	NA	YES	China	Retrospective	PCR	puncture sample	7	0	45	24	0.226	1
				Bethesda V	261	NA	YES	China	Retrospective	PCR	puncture sample	129	1	5	126	0.506	0.833
Qiang Li	The combination of BRAFV600E mutation and Chinese Thyroid Imaging Reporting and Data System is helpful in the management of AUS/FLUS thyroid nodules	2022	NA	Bethesda III	138	MIX	YES	China	Retrospective	PCR	puncture sample	64	3	43	28	0.696	0.935
Rachel Jug, MB, BCh, BAO	High-Risk and Intermediate-High–Risk Results From the ThyroSeq v2 and v3 Thyroid Genomic Classifier Are Associated With Neoplasia: Independent Performance Assessment at an Academic Institution	2020	NA	Bethesda III, IV	20	NA	YES	America	Retrospective	ThyroSeq v2	puncture sample	4	4	11	1	0.8	0.733
					27	NA	YES	America	Retrospective	ThyroSeq v3	puncture sample	9	15	3	0	1	0.167
Xiaobing Jin	Performance of Afirma genomic sequencing classifier and histopathological outcome in Bethesda category III thyroid nodules: Initial versus repeat fine-needle aspiration	2023	52	Bethesda III	67	1	NO	America	Retrospective	GSC	puncture sample	5	17	17	1	0.833	0.5
			55	Bethesda III	135	2	NO	America	Retrospective	GSC	puncture sample	11	32	21	0	1	0.396
Guocong Huang,	Age and BRAFV600E Mutation Stratified Patients with Cytologically Benign Thyroid Nodules	2023	32	Bethesda III, IV and V	32	NA	NA	China	Retrospective	qPCR	puncture sample	23	0	3	6	0.793	1
Chunfang Hu,	Risk stratification of indeterminate thyroid nodules by novel multigene testing: a study of Asians with a high risk of malignancy	2022		Bethesda III, IV	58	NA	YES	China	Retrospective	RNA classifier	puncture sample	40	9	6	3	0.93	0.4
				Bethesda III, IV	58	NA	YES	China	Retrospective	DNA‐RNA test	puncture sample	38	7	8	5	0.884	0.533
Dongyan Han	Molecular testing raises thyroid nodule fine needle aspiration diagnostic value	2023	NA	Bethesda III, IV	24	NA	absence	China	Retrospective	NGS	puncture sample	16	1	2	5	0.762	0.668
Ojas Gupta,	Molecular Testing for BRAFV600E and RAS Mutations from Cytoscrapes of Thyroid Fine Needle Aspirates: A Single-Center Pilot Study	2020	NA	Bethesda III, IV and V	26	NA	absence	Indonesia.	Retrospective	PCR	puncture sample	9	2	8	7	0.5625	0.8
Haixia Guan,	The real-world performance of ThyroSeqV.2 to diagnose thyroid “neoplasm requiring surgery”	2020	NA	Bethesda III, IV and V	128	NA	YES	America	Retrospective	ThyroSeq v2	puncture sample	41	35	47	4	0.911	0.566
Haixia Guan	Utilities of RAS mutations in pre-operative fine needle biopsies for decision-making for thyroid nodule management: results from a single-center prospective cohort	2019	NA	Bethesda III, IV and V	111	NA	YES	China	Retrospective	ThyroSeq next-generation sequencing pane	puncture sample	19	28	41	23	0.826	0.594
				Bethesda III, IV and V	111	NA	NO	China	Retrospective	ThyroSeq next-generation sequencing pane	puncture sample	12	35	42	22	0.545	0.545
				Bethesda III, IV	93	NA	YES	China	Retrospective	ThyroSeq next-generation sequencing pane	puncture sample	12	28	6	17	0.414	0.176
				Bethesda III, IV	93	NA	NO	China	Retrospective	ThyroSeq next-generation sequencing pane	puncture sample	6	34	7	16	0.273	0.171
Yipeng Geng	Comparison of Afirma Gene Expression Classifier with Gene Sequencing Classifier in indeterminate thyroid nodules: A single-institutional experience	2020	NA	Bethesda III, IV	71	NA	YES	America	Retrospective	GEC	puncture sample	29	28	11	3	0.906	0.282
				Bethesda III, IV	71	NA	NO	America	Retrospective	GEC	puncture sample	20	37	12	2	0.909	0.245
				Bethesda III, IV	46	NA	YES	America	Retrospective	GSC	puncture sample	22	14	10	0	1	0.417
				Bethesda III, IV	46	NA	NO	America	Retrospective	GSC	puncture sample	17	19	10	0	1	0.345
Sydney D. Finkelstein,corresponding author	A Retrospective Evaluation of the Diagnostic Performance of an Interdependent Pairwise MicroRNA Expression Analysis with a Mutation Panel in Indeterminate Thyroid Nodules	2022	NA	Bethesda III, IV	197	NA	YES	America	Retrospective	MPTXv2	puncture sample	69	18	109	1	0.986	0.858
					178	NA	YES	America	Retrospective	MPTXv2	puncture sample	53	17	107	1	98.1%%	86.3%%
Mayumi Endo	Afirma Gene Sequencing Classifier Compared with Gene Expression Classifier in Indeterminate Thyroid Nodules	2019	NA	Bethesda III, IV	180	NA	YES	America	Retrospective	GEC	puncture sample	51	102	24	3	0.944	0.19
			NA	Bethesda III, IV	29	NA	YES	America	Retrospective	GSC	Puncture sample	15	10	4	0	1	0.286
Jared C. Dublin,	Predictive Value of a Genomic Classifier in Indeterminate Thyroid Nodules Based on Nodule Size	2021	NA	Bethesda III, IV	84	NA	YES	America	Retrospective	ThyroSeq v2 or v3	puncture sample	106	67	38	7	0.938	0.362
Jing Du,	Diagnostic Efficacy of Ultrasound, Cytology, and BRAFV600E Mutation Analysis and Their Combined Use in Thyroid Nodule Screening for Papillary Thyroid Microcarcinoma	2021	NA	Bethesda III	121	NA	absence	China	Porspective	BRAFV600E	Puncture sample	41	2	68	10	0.804	0.971
Dimpi Desai	ThyroSeq v3 for Bethesda III and IV: An institutional experience	2020	NA	Bethesda III, IV	127	NA	YES	America	Retrospective	ThyroSeq v3	puncture sample	65	31	26	5	0.929	0.456
Elizabeth J. de Koster,	Molecular Diagnostics and [18F]FDG-PET/CT in Indeterminate Thyroid Nodules: Complementing Techniques or Waste of Valuable Resources?	2024	NA	Bethesda III, IV	91	NA	YES	Netherlands	Porspective	NGS	puncture sample	25	21	40	6	0.806	0.656
Nicole A. Cipriani1	The Significance of RAS‑Like Mutations and MicroRNA Profiling in Predicting Malignancy in Thyroid Biopsy Specimens	2022	NA	Bethesda III	41	NA	YES	America	Retrospective	ThyGeNEXT/ ThyraMIR	puncture sample	14	11	14	2	0.875	0.56
				Bethesda III	41	NA	NO	America	Retrospective	ThyGeNEXT/ ThyraMIR	puncture sample	8	17	14	2	0.8	0.422
				Bethesda IV	10	NA	YES	America	Retrospective	ThyGeNEXT/ ThyraMIR	puncture sample	5	2	3	0	1	0.6
				Bethesda IV	10	NA	NO	America	Retrospective	ThyGeNEXT/ ThyraMIR	puncture sample	4	3	3	0	1	0.5
Yoon Young Cho,	Highly Sensitive and Specific Molecular Test for Mutations in the Diagnosis of Thyroid Nodules: A Prospective Study of BRAF-Prevalent Population	2020	NA	Bethesda III	40	NA	YES	Korea	Porspective	PCR	puncture sample	14	2	15	9	0.609	0.882
					60	NA	YES	Korea	Porspective	PCR	puncture sample	10	3	36	11	0.476	0.923
					49	NA	YES	Korea	Porspective	PCR	puncture sample	32	0	1	16	0.667	1
Giulia Brigante	Real-life use of BRAF-V600E mutation analysis in thyroid nodule fine needle aspiration: consequences on clinical decision-making	2021	NA	Bethesda III	203	NA	NA	Italy	Retrospective	PCR	puncture sample	13	0	138	52	0.203	1
Claudio Bellevicine	Evaluation of BRAF, RAS, RET/PTC, and PAX8/PPARg alterations in different Bethesda diagnostic categories: A multicentric prospective study on the validity of the 7-gene panel test in 1172 thyroid FNAs deriving from different hospitals in South Italy	2019	NA	Bethesda IV	32	NA	YES	Italy	Porspective	7-gene panel	puncture sample	8	2	18	4	0.667	1	Multi-center
				Bethesda V	32	NA	YES	Italy	Porspective	7-gene panel	puncture sample	31	0	2	19	0.62	1	Multi-center
Andrew B. Barnes,	Molecular Testing for Indeterminate Thyroid Nodules: Association of Negative Predictive Value With Nodule Size			Bethesda III, IV and V	62	NA	NO	America	Retrospective	ThyroSeq v2 or v3	puncture sample	19	24	17	2	0.905	0.415
Stéphane Bardet,	Diagnostic and prognostic value of a 7-panel mutation testing in thyroid nodules with indeterminate cytology: the SWEETMAC study	2021	NA	Bethesda III	37	NA	absence	France	Porspective	PCR	puncture sample	3	1	31	2	0.6	0.969
				Bethesda IV	84	NA	absence	France	Porspective	PCR	puncture sample	5	4	69	6	0.455	0.955
				Bethesda V	10	NA	absence	France	Porspective	PCR	puncture sample	2	0	5	3	0.4	1
Ghobad Azizi,	Shear wave elastography and Afirma™ gene expression classifier in thyroid nodules with indeterminate cytology: a comparison study	2018		Bethesda III, IV	151	NA	YES	America	Porspective	GEC	puncture sample	28	31	14	3	0.903	0.311
Trevor E. Angell	Independent Comparison of the Afirma Genomic Sequencing Classifier and Gene Expression Classifier for Cytologically Indeterminate Thyroid Nodules	2019	NA	Bethesda III, IV	249	NA	YES	America	Retrospective	GEC	puncture sample	75	146	26	2	0.974	0.151
					37	NA	YES	America	Retrospective	GSC	puncture sample	16	16	4	1	0.941	0.2
Ya-Fang Zhou	Improving the diagnosis of AUS/FLUS thyroid nodules using an algorithm with combination of BRAFV600E mutation analysis and ultrasound pattern-based risk stratification	2021	51(13)	Bethesda III	81	NA	absence	China	Retrospective	ARMS-qPCR	puncture sample	40	1	24	16	0.714	0.96
Abhinay Tumati,	Clinical utility of a microRNA classifier in cytologically indeterminate thyroid nodules with RAS mutations: A multi-institutional study	2024	NA	Bethesda III, IV	132	NA	YES	America	Retrospective	ThyGeNEXT/ ThyraMIR	puncture sample	58	35	30	9	86.7%%	46.2%%
				Bethesda III, IV	132	NA	NO	America	Retrospective	ThyGeNEXT/ ThyraMIR	puncture sample	50	43	30	9	0.847	0.411
Murui Zhang,	Clinical value of multi-gene testing in distinguishing benign and malignant thyroid nodules	2024	NA	Bethesda III, IV and V	143	NA	YES	China	Retrospective	NGS	puncture sample	89	12	14	28	0.881	0.538
Abhinay Tumati,	Evaluating the clinical performance of an updated microRNA classifier in indeterminate and RAS-mutated thyroid nodule management: A multi-institutional study	2024	NA	Bethesda III, IV	133	NA	YES	America	Retrospective	ThyraMIRv2	puncture sample	56	29	36	12	0.875	0.554
				Bethesda III, IV	133	NA	NO	America	Retrospective	ThyraMIRv2	puncture sample	48	37	36	12	0.8	0.493
Samuel Garrett,	Monitoring Outcomes of Indeterminate Thyroid Nodules and Predictive Capabilities of Molecular Testing	2024	NA	Bethesda III	104	NA	NO	America	Retrospective	ThyroSeq v2 or v3	puncture sample	26	35	36	7	0.789	0.507
				Bethesda IV	104	NA	NO	America	Retrospective	ThyroSeq v2 or v3	puncture sample	15	11	14	1	0.9375	0.538
Gizem Ko¨k	Next generation sequence-based targeted somatic mutation analysis in thyroid nodules with pathologically diagnosed as indeterminate cytology	2024	NA	Bethesda III, IV	20	NA	NO	Ege	Retrospective	NGS	puncture sample	9	1	4	6	0.6	0.8
Sara Ahmadi,	Outcomes of Cytologically Indeterminate Thyroid Nodules Managed With Genomic Sequencing Classifier	2024	NA	Bethesda III	175	NA	YES	America	Retrospective	GSC	puncture sample	72	77	22	4	0.947	0.222	Multi-center
				Bethesda IV	71	NA	YES	America	Retrospective	GSC	puncture sample	40	20	10	1	0.976	0.333
Florence Lévesque	Publicly Funded Molecular Testing of Indeterminate Thyroid Nodules: Canada’s Experience	2024	NA	Bethesda III	50	NA	YES	America	Retrospective	ThyroSeq v3	puncture sample	32	17	1	0	1	0.056
				Bethesda IV	59	NA	YES	America	Retrospective	ThyroSeq v3	puncture sample	41	18	0	0	1	1
Tanvi Verma	The role of the ThyGeNEXT oncogene panel used in combination with the expanded miRNA panel ThyraMIRv2 in Indeterminate thyroid nodules: A large, blinded, real‐world, observational study	2024	NA	Bethesda III, IV	90	NA	YES	America	Retrospective	MPTX	puncture sample	44	17	28	1	0.978	0.622
		2024		Bethesda III, IV	90	NA	YES	America	Retrospective	MPTXv2	puncture sample	43	9	36	2	0.955	0.8
Sam Sirotnikov	ThyroSeq overview on indeterminate thyroid nodules: An institutional experience	2024		Bethesda III, IV	106	NA	YES	America	Retrospective	ThyroSeq v3	puncture sample	59	17	22	8	0.881	0.564
Yu Lin	The value of Korean, American, and Chinese ultrasound risk stratification systems combined with BRAF(V600E) mutation for detecting papillary thyroid carcinoma in cytologically indeterminate thyroid nodules	2024	NA	Bethesda III		NA	YES	China		ARMS-qPCR	puncture sample	48	1	47	51	0.485	97.9%%
				Bethesda IV		NA	YES	China		ARMS-qPCR	puncture sample	7	0	45	24	0.225	1
				Bethesda V		NA	YES	China		ARMS-qPCR	puncture sample	129	1	5	126	0.501	0.833
