# Supplementary material for: Comparing the diagnostic accuracy of pre-operative genetic testing for thyroid cancer on fine needle aspiration cytology specimens: a systematic review and meta-analysis of diagnostic accuracy
Source: Discov Oncol. 2025 Oct 2;16:1797. doi: 10.1007/s12672-025-03676-9 (PMC12491129; doi:10.1007/s12672-025-03676-9)
Supplement: Supplementary file 3 — Supplementary Material 3 [file 12672_2025_3676_MOESM3_ESM.xlsx]

## Sheet: Sheet1
writer	Title	year	population age（± SD）	Cytotyping	Number of thyroid nodules	Number of FNAs	NIFTP counts as malignant	country	Study type	Types of Genetic Testing	sample type	TP	FP	TN	FN	Sensitity	Specificity
Y. Zhou, X	Performance of multigene testing in cytologically indeterminate thyroid nodules and molecular risk stratification	2023	NA	Bethesda III	77	NA	NA	China	Retrospective	PCR	puncture sample	69	2	5	1	0.9857	0.7143
				Bethesda IV	42	NA	NA	China	Retrospective	PCR	puncture sample	27	3	11	1	0.9643	0.7857
				Bethesda V	410	NA	NA	China	Retrospective	PCR	Puncture sample	394	0	7	9	0.977	1
				Bethesda III, IV and V	529	NA	NA	China	Retrospective	PCR	puncture sample	490	5	23	11	0.978	0.8214
Chong‐Ke Zhao	BRAFV600E mutation analysis in fine‐needle aspiration cytology specimens for diagnosis of thyroid nodules: The influence of false-positive and false-negative results	2019	NA	Bethesda III	57	NA	NA	China	Porspective	ARMS‐qPCR	puncture sample	25	1	25	6	0.806	0.962
			NA	Bethesda V	46	NA	NA	China	Porspective	ARMS‐qPCR	puncture sample	33	1	6	6	0.846	0.857
M. Zafereo, B.	A Thyroid Genetic Classifier Correctly Predicts Benign Nodules with Indeterminate Cytology: Two Independent, Multicenter, Prospective Validation Trials	2020	NA	Bethesda III, IV. TGCT-1	155	NA	YES	Chile	Porspective	qPCR	puncture sample	37	13	101	4	0.9024	0.886	Multi-center
				Bethesda III, IV TGCT-2	115	NA	YES	Chile	Porspective	qPCR	puncture sample	41	9	61	4	0.911	0.871	Multi-center
Norma Tolaba 1	Testing of mutations on thyroid nodules with indeterminate cytology: A prospective study of 112 patients in Argentina	2022	NA	Bethesda III	24	NA	absence	Argentina	Porspective	PCR	puncture sample	6	3	13	2	0.75	0.8125
				Bethesda IV	34	NA	absence	Argentina	Porspective	PCR	puncture sample	6	7	20	1	0.857	0.741
Marialuisa Sponziello	Performance of a dual-component molecular assay in cytologically indeterminate thyroid nodules	2020	NA	Bethesda III, IV	40	NA	YES	Rome,	Retrospective	dPCR	puncture sample	7	2	21	2	0.778	0.913
Hatice Seneldir	Diagnostic accuracy of molecular testing with threemolecular markers on thyroid fine-needle aspirationcytology with abnormal category	2020	NA	Bethesda III	13	NA	YES	Turkey	Retrospective	PCR	puncture sample	3	1	5	4	0.429	0.833
				Bethesda III	13	NA	NO	Turkey	Retrospective	PCR	puncture sample	3	1	8	1	0.75	0.889
				Bethesda IV	24	NA	YES	Turkey	Retrospective	PCR	puncture sample	10	1	3	10	0.5	0.75
				Bethesda IV	24	NA	NO	Turkey	Retrospective	PCR	puncture sample	8	3	7	6	0.571	0.636
				Bethesda V	13	NA	YES	Turkey	Retrospective	PCR	puncture sample	9	0	1	3	0.75	1
				Bethesda V	13	NA	NO	Turkey	Retrospective	PCR	puncture sample	9	0	2	2	0.818	1
Marcos Tadeu dos Santos,	Molecular Classification of Thyroid Nodules with Indeterminate Cytology: Development and Validation of a Highly Sensitive and Specific New miRNA-Based Classifier Test Using Fine-Needle Aspiration Smear Slides	2018	NA	Bethesda III	18	NA	YES	Brazil.	Retrospective	mir-THYpe	puncture sample	1	3	14	0	1	0.824
				Bethesda IV	45	NA	YES	Brazil.	Retrospective	mir-THYpe	puncture sample	5	8	31	1	0.833	0.795
				Bethesda V	32	NA	YES	Brazil.	Retrospective	mir-THYpe	puncture sample	29	0	2	1	0.967	1
Wenjing Qi	Effect of BRAF V600E mutation detection of fine-needle aspiration biopsy on diagnosis and treatment guidance of papillary thyroid carcinoma	2020	NA	Bethesda III, IV and V	60	NA	NA	China	Retrospective	PCR	puncture sample	48	0	2	10	0.828	1
Warut Pongsapich,	BRAF mutation in cytologically indeterminate thyroid nodules: after reclassification of a variant thyroid carcinoma	2019	NA	Bethesda III	60	NA	NA	Thailand	Porspective	pCR	puncture sample	2	0	48	10	0.167	1
Adhitya Bayu Perdana,	Clinical Utility of BRAF, NRAS, and TERT Promoter Mutation in Preoperative Thyroid Fine-Needle Aspiration Biopsy: A Diagnostic Study From Dharmais Cancer Hospital	2020	NA	Bethesda III, IV and V	13	NA	NA	Indonesia.	Porspective	PCR	puncture sample	2	0	2	9	0.182	1
					13	NA	NA	Indonesia.	Porspective	PCR	puncture sample	1	0	2	10	0.091	1
					13	NA	NA	Indonesia.	Porspective	PCR	puncture sample	1	0	2	10	0.091	1
					13	NA	NA	Indonesia.	Porspective	PCR	puncture sample	3	0	2	8	0.273	1
Yu Lin	The value of Korean, American, and Chinese ultrasound risk stratification systems combined with BRAF(V600E) mutation for detecting papillary thyroid carcinoma in cytologically indeterminate thyroid nodules	2023	NA	Bethesda III, IV and V	384	NA	YES	China	Retrospective	PCR	puncture sample	184	2	97	201	0.478	0.98
				Bethesda III	147	NA	YES	China	Retrospective	PCR	puncture sample	48	1	47	51	0.485	0.979
				Bethesda IV	76	NA	YES	China	Retrospective	PCR	puncture sample	7	0	45	24	0.226	1
				Bethesda V	261	NA	YES	China	Retrospective	PCR	puncture sample	129	1	5	126	0.506	0.833
Qiang Li	The combination of BRAFV600E mutation and Chinese Thyroid Imaging Reporting and Data System is helpful in the management of AUS/FLUS thyroid nodules	2022	NA	Bethesda III	138	MIX	YES	China	Retrospective	PCR	puncture sample	64	3	43	28	0.696	0.935
Guocong Huang,	Age and BRAFV600E Mutation Stratified Patients with Cytologically Benign Thyroid Nodules	2023	32	Bethesda III, IV and V	32	NA	NA	China	Retrospective	qPCR	puncture sample	23	0	3	6	0.793	1
Ojas Gupta,	Molecular Testing for BRAFV600E and RAS Mutations from Cytoscrapes of Thyroid Fine Needle Aspirates: A Single-Center Pilot Study	2020	NA	Bethesda III, IV and V	26	NA	absence	Indonesia.	Retrospective	PCR	puncture sample	9	2	8	7	0.5625	0.8
Yoon Young Cho,	Highly Sensitive and Specific Molecular Test for Mutations in the Diagnosis of Thyroid Nodules: A Prospective Study of BRAF-Prevalent Population	2020	NA	Bethesda III	40	NA	YES	Korea	Porspective	PCR	puncture sample	14	2	15	9	0.609	0.882
					60	NA	YES	Korea	Porspective	PCR	puncture sample	10	3	36	11	0.476	0.923
					49	NA	YES	Korea	Porspective	PCR	puncture sample	32	0	1	16	0.667	1
Giulia Brigante	Real-life use of BRAF-V600E mutation analysis in thyroid nodule fine needle aspiration: consequences on clinical decision-making	2021	NA	Bethesda III	203	NA	NA	Italy	Retrospective	PCR	puncture sample	13	0	138	52	0.203	1
Claudio Bellevicine	Evaluation of BRAF, RAS, RET/PTC, and PAX8/PPARg alterations in different Bethesda diagnostic categories: A multicentric prospective study on the validity of the 7-gene panel test in 1172 thyroid FNAs deriving from different hospitals in South Italy	2019	NA	Bethesda IV	32	NA	YES	Italy	Porspective	7-gene panel	puncture sample	8	2	18	4	0.667	1	Multi-center
				Bethesda V	32	NA	YES	Italy	Porspective	7-gene panel	puncture sample	31	0	2	19	0.62	1	Multi-center
Stéphane Bardet,	Diagnostic and prognostic value of a 7-panel mutation testing in thyroid nodules with indeterminate cytology: the SWEETMAC study	2021	NA	Bethesda III	37	NA	absence	France	Porspective	PCR	puncture sample	3	1	31	2	0.6	0.969
				Bethesda IV	84	NA	absence	France	Porspective	PCR	puncture sample	5	4	69	6	0.455	0.955
				Bethesda V	10	NA	absence	France	Porspective	PCR	puncture sample	2	0	5	3	0.4	1
Ya-Fang Zhou	Improving the diagnosis of AUS/FLUS thyroid nodules using an algorithm with combination of BRAFV600E mutation analysis and ultrasound pattern-based risk stratification	2021	51(13)	Bethesda III	81	NA	absence	China	Retrospective	ARMS-qPCR	puncture sample	40	1	24	16	0.714	0.96
Yu Lin	The value of Korean, American, and Chinese ultrasound risk stratification systems combined with BRAF(V600E) mutation for detecting papillary thyroid carcinoma in cytologically indeterminate thyroid nodules	2024	NA	Bethesda III		NA	YES	China		ARMS-qPCR	puncture sample	48	1	47	51	0.485	97.9%%
				Bethesda IV		NA	YES	China		ARMS-qPCR	puncture sample	7	0	45	24	0.225	1
				Bethesda V		NA	YES	China		ARMS-qPCR	puncture sample	129	1	5	126	0.501	0.833
